# Supplementary material for: Genome-Wide Identification, Characterization, and Stress-Responsive Expression Profiling of Genes Encoding LEA (Late Embryogenesis Abundant) Proteins in Moso Bamboo (Phyllostachys edulis)
Source: PLoS One. 2016 Nov 9;11(11):e0165953. doi: 10.1371/journal.pone.0165953 (PMC5102402; doi:10.1371/journal.pone.0165953)
Supplement: S1 Table — (XLSX) [file pone.0165953.s002.xlsx]

## Sheet: Sheet1
S1 Table List and biochemical characteristics of LEA in P. edulis, O. sativa, B. distachyon, Z.mays, and S. biocolor.
	Gene ID	Pfam family	MW(kDa)	PI	GRAVY	length	evidence	type	e-value	score	identity
PeLEAs	PH01000279G0080	Dehydrin	29.4668	9.44	-0.625	299
	PH01000279G0180	Dehydrin	14.5408	9.19	-1.152	143
	PH01000447G0290	Dehydrin	27.8281	6.12	-1.066	260	bphyem122o08	FLcDNA	e-148	518	100
	PH01001299G0140	Dehydrin	13.84	8.83	-1.226	133	bphyst018e05	FLcDNA	7e-76	276	100
	PH01001393G0310	Dehydrin	60.1367	6.69	-0.525	556
	PH01003240G0100	Dehydrin	26.8938	5.36	-1.052	254	JG297291.1	EST	e-113	401
	PH01001791G0490	LEA_1	14.8212	6.97	-0.635	147
	PH01000040G0160	LEA_2	35.3844	5.04	-0.323	321	bphylf050f02	FLcDNA	e-176	613	98
	PH01000365G0340	LEA_2	35.1628	4.81	-0.436	318	bphylf050f02	FLcDNA	0	644	100
	PH01001601G0380	LEA_2	16.5931	4.97	-0.019	151
	PH01001932G0350	LEA_2	16.3367	5.08	-0.032	151
	PH01002108G0260	LEA_2	38.7283	5.07	-0.332	346
	PH01000790G0120	LEA_3	9.8913	9.86	-0.268	95
	PH01000962G0330	LEA_3	5.7805	5.18	-0.746	50
	PH01001317G0160	LEA_3	9.0901	9.39	-0.182	89
	PH01003258G0170	LEA_3	8.931	9.8	-0.118	88	bphyst009p18	FLcDNA	7e-45	173	100
	PH01004057G0090	LEA_3	10.0834	9.34	-0.265	98
	PH01000468G0630	LEA_4	41.6694	6.77	-1.12	385
	PH01001328G0610	LEA_4	35.1358	7.67	-0.946	334
	PH01000297G0030	LEA_4	13.592	6.74	-0.912	133
	PH01000825G0330	LEA_4	56.0961	9.05	-0.196	527
	PH01002577G0020	LEA_4	63.9035	9.32	-0.883	618
	PH01000804G0260	LEA_6	52.3626	7.95	-0.764	472
OsLEAs	LOC_Os01g50700.1	Dehydrin	71.0402	7.59	-0.576994	652
	LOC_Os02g44870.1	Dehydrin	30.9206	5.95	-1.10103	290
	LOC_Os11g26570.1	Dehydrin	31.2501	9.33	-0.686503	326
	LOC_Os11g26750.1	Dehydrin	15.5511	9.8	-1.24834	151
	LOC_Os11g26760.1	Dehydrin	16.7236	9.76	-1.04939	164
	LOC_Os11g26780.1	Dehydrin	16.5363	9.78	-1.03293	164
	LOC_Os11g26790.1	Dehydrin	17.3252	9.85	-1.07616	172
	LOC_Os04g49980.1	LEA_1	12.5633	10.16	-0.940984	122
	LOC_Os06g02040.1	LEA_1	11.1843	10.77	-0.815534	103
	LOC_Os06g21910.1	LEA_1	8.71619	7.79	-1.30988	81
	LOC_Os08g23870.1	LEA_1	15.1626	9.69	-0.821333	150
	LOC_Os01g12580.1	LEA_2	16.2386	4.77	-0.0655629	151
	LOC_Os01g43530.1	LEA_2	19.7503	4.54	-0.255	180
	LOC_Os03g62620.1	LEA_2	34.7966	4.66	-0.382278	316
	LOC_Os05g50710.1	LEA_2	16.5452	4.89	0.0198675	151
	LOC_Os07g17120.1	LEA_2	34.8765	4.55	-0.432166	314
	LOC_Os01g21250.1	LEA_3	9.79172	10.77	-0.327957	93
	LOC_Os02g35650.1	LEA_3	9.4171	10.99	-0.186813	91
	LOC_Os03g28260.1	LEA_3	15.4353	5.92	-0.211034	145
	LOC_Os05g29930.1	LEA_3	10.1829	5.87	-0.279167	96
	LOC_Os08g34990.1	LEA_3	10.7845	9.65	-0.0142857	105
	LOC_Os03g07180.1	LEA_4	41.8575	9.07	-1.04325	400
	LOC_Os03g20680.1	LEA_4	36.7891	6.8	-1.0093	344
	LOC_Os05g46480.1	LEA_4	20.513	9.39	-1.048	200
	LOC_Os01g50910.1	LEA_4	22.1309	6.15	-0.997	215
	LOC_Os04g52110.1	LEA_4	28.8643	8.48	-0.864	274
	LOC_Os02g15250.1	LEA_4	47.3129	7.2	-0.791	471
	LOC_Os01g06630.1	LEA_5	10.1358	9.1	-1.2129	93
	LOC_Os05g28210.1	LEA_5	10.1645	5.27	-1.36947	95
	LOC_Os09g30439.1	LEA_6	94.1906	4.89	-0.634337	830
	LOC_Os03g53610.1	SMP	21.7852	10.85	-0.441706	211
	LOC_Os03g53620.1	SMP	21.2719	4.17	-0.32757	214
	LOC_Os06g23350.1	SMP	27.9198	3.95	-0.294585	277
	LOC_Os09g28860.1	SMP	10.459	5.52	-0.362745	102
	LOC_Os12g43140.1	SMP	15.0897	4.1	-0.177778	153
BdLEAs	Bradi1g37410.1	Dehydrin	16.3479	9.69	-1.0681	163
	Bradi2g47580.1	Dehydrin	23.5004	6.17	-0.800442	226
	Bradi3g43855.1	Dehydrin	16.1248	9.57	-1.14841	157
	Bradi3g43870.1	Dehydrin	18.4552	9.72	-1.10055	183
	Bradi3g51200.1	Dehydrin	27.5032	5.04	-1.04291	254
	Bradi4g19525.1	Dehydrin	37.8159	9.5	-0.669367	395
	Bradi4g22280.1	Dehydrin	18.7094	10.55	-0.953143	175
	Bradi4g22290.1	Dehydrin	14.4692	9.69	-1.04476	143
	Bradi5g10860.1	Dehydrin	27.5052	5.04	-1.17183	252
	Bradi1g51770.1	LEA_1	12.1701	10.37	-0.867826	115
	Bradi1g51800.1	LEA_1	11.5485	10.42	-0.893578	109
	Bradi2g33170.1	LEA_1	14.0987	9.58	-0.726429	140
	Bradi3g14970.1	LEA_1	10.6088	6.81	-1.12255	102
	Bradi4g01020.1	LEA_1	8.65917	10.2	-1.16951	82
	Bradi5g19870.1	LEA_1	11.9348	10.32	-0.949565	115
	Bradi5g19880.1	LEA_1	11.3899	8.98	-1	109
	Bradi1g02090.2	LEA_2	35.9879	4.75	-0.416871	326
	Bradi1g53000.1	LEA_2	43.5065	4.82	-0.122564	390
	Bradi2g07480.1	LEA_2	16.3138	5.22	-0.0440789	152
	Bradi2g15410.1	LEA_2	18.357	4.63	-0.181657	169
	Bradi2g44020.1	LEA_2	19.0596	4.15	0.0112994	177
	Bradi1g60350.1	LEA_3	9.8408	10.04	-0.340909	88
	Bradi2g09150.1	LEA_3	9.2316	10.54	-0.132979	94
	Bradi2g11940.1	LEA_3	9.25603	9.76	-0.22809	89
	Bradi2g27890.1	LEA_3	9.73757	6.68	-0.223333	90
	Bradi3g46190.1	LEA_3	9.319	11.62	-0.381395	86
	Bradi1g63816.1	LEA_4	38.0216	6.8	-1.03305	357
	Bradi2g10450.1	LEA_4	43.2289	4.92	-0.863133	415
	Bradi2g18100.1	LEA_4	20.0817	7.52	-1.02154	195
	Bradi1g56680.1	LEA_4	46.23	5.25	-2.185	409
	Bradi1g73840.1	LEA_4	39.8314	8.83	-0.78	394
	Bradi2g18090.1	LEA_4	23.7716	9.4	-1.066	230
	Bradi2g47700.1	LEA_4	19.6626	9.47	-0.848	192
	Bradi3g09480.1	LEA_4	73.8118	9.62	-0.803	723
	Bradi5g10460.1	LEA_4	61.2071	9.46	-0.211	588
	Bradi5g21280.1	LEA_4	33.415	9.34	-1.015	317
	Bradi2g03825.1	LEA_5	10.3009	4.87	-1.19255	94
	Bradi2g28470.1	LEA_5	9.99138	5.29	-1.30109	92
	Bradi2g28480.1	LEA_5	12.2048	5.86	-1.33839	112
	Bradi4g33400.1	LEA_6	11.3168	5.98	-1.06952	105
	Bradi1g08740.1	SMP	20.3059	4.23	-0.365152	198
	Bradi1g08750.1	SMP	27.3348	5	-0.354613	271
	Bradi1g62180.1	SMP	24.1622	5.64	-0.512917	240
	Bradi1g74510.1	SMP	30.9996	6.37	-0.303311	302
	Bradi3g27150.1	SMP	25.9429	4.31	-0.186873	259
	Bradi4g07340.1	SMP	28.0682	4.41	-0.319784	278
ZmLEAs	GRMZM2G079440	Dehydrin	17.08	9.34	-1.14405	168
	GRMZM2G098750	Dehydrin	31.7	8.13	-0.797853	326
	GRMZM2G052364	Dehydrin	31.83	9.03	-0.744615	325
	GRMZM2G373522	Dehydrin	31.47	5.72	-1.3	289
	GRMZM2G147014	Dehydrin	31.45	6.51	-1.25034	290
	GRMZM2G177084	LEA_1	9.19	5.81	-0.975	84
	GRMZM2G448627	LEA_1	16.56	10.38	-0.699387	163
	GRMZM2G473960	LEA_1	11.64	10.1	-1.02411	112
	GRMZM2G042421	LEA_2	19.63	4.58	-0.101111	180
	GRMZM2G053637	LEA_2	35.55	4.52	-0.433022	321
	GRMZM2G158649	LEA_2	19.68	4.5	-0.0248619	181
	GRMZM2G045664	LEA_2	17.99	5.23	-0.0927711	166
	GRMZM2G050607	LEA_2	16.09	5.75	0.0236842	152
	GRMZM2G352415	LEA_2	35.28	4.71	-0.363636	319
	GRMZM2G450501	LEA_3	10.14	6.88	-0.432258	93
	GRMZM2G472248	LEA_3	9.52	10.71	-0.00105263	95
	GRMZM2G072890	LEA_3	10.71	10.32	-0.22549	102
	GRMZM2G099003	LEA_3	9.68	10.52	-0.20989	91
	GRMZM2G064521	LEA_3	10.3	10.52	-0.282653	98
	GRMZM2G146004	LEA_3	9.61	10.25	-0.0760417	96
	GRMZM2G069444	LEA_3	9.35	10.77	-0.321348	89
	GRMZM2G095411	LEA_3	9.42	9.96	-0.547674	86
	GRMZM2G704475	LEA_4	28.38	7.75	-1.1566	265
	GRMZM2G063287	LEA_4	33.7861	9.66	-0.94	322
	GRMZM2G072322	LEA_4	60.4001	8.64	-0.267	579
	GRMZM2G096475	LEA_4	18.5982	9.47	-1.102	182
	GRMZM2G371375	LEA_4	32.2759	9.67	-0.887	305
	GRMZM2G412436	LEA_4	61.7601	6.86	-0.814	604
	GRMZM2G425629	LEA_4	17.6905	9.77	-0.829	171
	GRMZM2G162659	LEA_5	12.09	5.28	-1.20619	113
	GRMZM2G322351	LEA_6	12	5.16	-0.97807	114
	GRMZM2G025793	SMP	21.2	4.91	-0.530244	205
	GRMZM2G025857	SMP	27.18	5.21	-0.366541	266
	GRMZM2G472236	SMP	28.41	4.26	-0.208591	291
	GRMZM2G091535	SMP	17.57	4.33	-0.00280899	178
SbLEAs	Sb04g032250.1	Dehydrin	31.03	6.18	-1.28198	283
	Sb09g018420.1	Dehydrin	15.4	9.39	-1.13158	152
	Sb10g003700.1	Dehydrin	37.5	8.96	-0.83634	388
	Sb02g018540.1	LEA_1	13.77	10.11	-0.477612	134
	Sb06g026900.1	LEA_1	10.68	10.1	-0.963107	103
	Sb07g007690.1	LEA_1	15.92	9.96	-0.729747	158
	Sb10g000930.1	LEA_1	15.27	10.4	-0.69863	146
	Sb10g012265.1	LEA_1	8.3	9.75	-1.22105	76
	Sb01g001660.1	LEA_2	35.11	4.64	-0.356918	318
	Sb02g008820.1	LEA_2	38.03	4.66	-0.268328	341
	Sb03g001170.1	LEA_2	15.93	4.9	0.0355263	152
	Sb03g028420.1	LEA_2	19.78	4.69	-0.0248619	181
	Sb09g029860.1	LEA_2	18	5	-0.0921212	165
	Sb01g033070.1	LEA_3	10.36	9.36	-0.130526	95
	Sb03g009860.1	LEA_3	9.98	11	0.117822	101
	Sb03g012940.1	LEA_3	10.09	10.77	-0.145833	96
	Sb03g012950.1	LEA_3	10.56	10.42	-0.188235	102
	Sb04g023310.1	LEA_3	9.19	10.77	-0.24023	87
	Sb07g022150.1	LEA_3	11.18	9.58	-0.332353	102
	Sb09g018000.1	LEA_3	10.11	6.88	-0.427957	93
	Sb01g046000.1	LEA_4	36.501	8.78	-0.906	351
	Sb02g003710.1	LEA_4	48.6715	8.81	-2.177	431
	Sb03g032380.1	LEA_4	22.222	9.73	-0.875	216
	Sb04g009130.1	LEA_4	55.0006	8.67	-0.831	543
	Sb06g017050.1	LEA_4	59.9545	6.35	-0.255	574
	Sb06g028110.1	LEA_4	41.0202	9.47	-0.928	383
	Sb09g027110.1	LEA_4	21.2549	7.92	-1.245	203
	Sb01g036790.1	LEA_4	37.59	7.51	-1.04659	352
	Sb09g016810.1	LEA_5	10.46	7.7	-1.34021	97
	Sb02g028010.1	LEA_6	12.17	6.81	-0.908547	117
Note: MW,molecular weight; PI, Isoelectric point.
