# Supplementary material for: Genome-Wide Identification, Characterization, and Stress-Responsive Expression Profiling of Genes Encoding LEA (Late Embryogenesis Abundant) Proteins in Moso Bamboo (Phyllostachys edulis)
Source: PLoS One. 2016 Nov 9;11(11):e0165953. doi: 10.1371/journal.pone.0165953 (PMC5102402; doi:10.1371/journal.pone.0165953)
Supplement: S2 Table — (XLSX) [file pone.0165953.s003.xlsx]

## Sheet: Sheet1
S2 Table Classifications of LEA proteins in different literatures.
Dure et al. (1989)	Bray (1993)	Tunnacliff and Wise (2007)	Battaglia et al. (2008)	Bies-Esthève et al. (2008)	Hundermark and Hincha (2008)
D-11	Group 2	Group 2	Group 2	Group 2	dehydrin
D113	Group 4	Group 4	Group 4A ; Group 4B	Group 4	LEA_1
D95			Group 5C	Group 7	LEA_2
D73		LEA_5	Group 5B	Group 6	LEA_3
D-7; D29	Group 3; Group 5	Group 3	Group 3A ; Group 3B	Group 3	LEA_4
D-19; D-132	Group 1	Group 1	Group 1	Group 1	LEA_5
D34	Group 6	Group 6	Group 5A	Group 5	SMP
			Group 5A ; Group 6	Group 8	PvLEA18
References
Battaglia, M., Olvera-Carrillo, Y., Garciarrubio, A., Campos, F. and Covarrubias, A.A. (2008) The Enigmatic LEA Proteins and Other Hydrophilins. Plant Physiology, 148, 6-24.
Bies-Etheve, N., Gaubier-Comella, P., Debures, A., Lasserre, E., Jobet, E., Raynal, M., Cooke, R. and Delseny, M. (2008) Inventory, Evolution and Expression Profiling Diversity of the LEA (Late Embryogenesis Abundant) Protein Gene Family in Arabidopsis thaliana. Plant Molecular Biology, 67, 107-124.
Bray, E. (1993) Molecular Responses to Water Deficit. Plant Physiology, 103, 1035-1040.
Dure, L., Crouch, M., Harada, J., Ho, T.H., Mundy, J., Quatrano, R., Thomas, T. and Sung, Z. (1989) Common Amino Acid Sequence Domains among the LEA Proteins of Higher Plants. Plant Molecular Biology, 12, 475-486.
Hundertmark, M. and Hincha, D.K. (2008) LEA (Late Embryogenesis Abundant) Proteins and Their Encoding Genes in Arabidopsis thaliana. BMC Genomics, 9, 118.
Tunnacliffe, A. and Wise, M. (2007) The Continuing Conundrum of the LEA Proteins. Naturwissenschaften, 94, 791-812
