# Supplementary material for: Genome-Wide Identification, Characterization, and Stress-Responsive Expression Profiling of Genes Encoding LEA (Late Embryogenesis Abundant) Proteins in Moso Bamboo (Phyllostachys edulis)
Source: PLoS One. 2016 Nov 9;11(11):e0165953. doi: 10.1371/journal.pone.0165953 (PMC5102402; doi:10.1371/journal.pone.0165953)
Supplement: S4 Table — (XLSX) [file pone.0165953.s005.xlsx]

## Sheet: Sheet1
S4 Table Paralogues of PeLEAs and orthologues in O. sativa and B. distachyon.
PeLEAs			BdLEAs			OsLEAs		ZmLEAs				SbLEAs
PH01000040G0160	PH01000365G0340		Bradi1g02090.2			LOC_Os03g62620.1		GRMZM2G352415				Sb01g001660.1
PH01000804G0260			Bradi1g03330.1
PH01002108G0260			Bradi1g53000.1			LOC_Os07g17120.1		GRMZM2G053637				Sb02g008820.1
PH01000468G0630			Bradi1g63816.1			LOC_Os03g20680.1		GRMZM2G704475				Sb01g036790.1
PH01001932G0350			Bradi2g07480.1			LOC_Os01g12580.1		GRMZM2G050607				Sb03g001170.1
PH01000790G0120	PH01004057G0090		Bradi2g11940.1			LOC_Os01g21250.1
PH01001601G0380			Bradi2g15410.1			LOC_Os05g50710.1		GRMZM2G045664	GRMZM2G042421	GRMZM2G158649		Sb09g029860.1	Sb03g028420.1
PH01001393G0310			Bradi2g47570.1			LOC_Os01g50700.1
PH01000447G0290	PH01003240G0100		Bradi3g51200.1	Bradi5g10860.1		LOC_Os02g44870.1		GRMZM2G147014	GRMZM2G373522			Sb04g032250.1
PH01000279G0180	PH01001299G0140					LOC_Os11g26780.1		GRMZM2G079440				Sb09g018420.1
PH01000279G0080								GRMZM2G098750	GRMZM2G052364			Sb10g003700.1
PH01000297G0030			Bradi2g18090.1	Bradi2g18100.1		LOC_Os05g46480.1
PH01000825G0330			Bradi5g10460.1					GRMZM2G072322				Sb06g017050.1
PH01002577G0020			Bradi3g09480.1			LOC_Os02g15250.1		GRMZM2G412436				Sb04g009130.1
