# Supplementary material for: Genome-Wide Identification, Characterization, and Stress-Responsive Expression Profiling of Genes Encoding LEA (Late Embryogenesis Abundant) Proteins in Moso Bamboo (Phyllostachys edulis)
Source: PLoS One. 2016 Nov 9;11(11):e0165953. doi: 10.1371/journal.pone.0165953 (PMC5102402; doi:10.1371/journal.pone.0165953)
Supplement: S5 Table — (XLSX) [file pone.0165953.s006.xlsx]

## Sheet: Sheet1
S5Table The non-synonymous (Ka), synonymous (Ks) substitution rates and their ratios (Ka/Ks) of paralogous and orthologous gene pairs of P. edulis, O. sativa, B. distachyon, Z. mays, and S. biocolor.
	Gene ID		Ka	Ks	Ka/Ks
P. edulis-B. distachyon
	PH01000040G0160	Bradi1g02090.1	0.101579	0.546009	0.186039
	PH01000804G0260	Bradi1g03330.1	0.409904	0.708601	0.57847
	PH01002108G0260	Bradi1g53000.1	0.143758	0.76414	0.18813
	PH01000468G0630	Bradi1g63816.1	0.147015	0.325145	0.452153
	PH01001932G0350	Bradi2g07480.1	0.0757223	0.512343	0.147796
	PH01000790G0120	Bradi2g11940.1	0.090472	0.269886	0.335223
	PH01001601G0380	Bradi2g15410.1	0.138388	0.277896	0.497985
	PH01000297G0030	Bradi2g18090.1	0.166405	0.518859	0.320713
	PH01000297G0030	Bradi2g18100.1	0.181975	0.408685	0.445268
	PH01001393G0310	Bradi2g47570.1	0.0787465	0.424368	0.185562
	PH01002577G0020	Bradi3g09480.1	0.343948	0.670031	0.513332
	PH01000447G0290	Bradi3g51200.1	0.109095	0.368054	0.29641
	PH01000825G0330	Bradi5g10460.1	0.13133	0.413425	0.317664
	PH01000447G0290	Bradi5g10860.1	0.132938	0.379274	0.350507
P. edulis-O. sativa
	PH01001932G0350	LOC_Os01g12580.1	0.087052	0.273322	0.318496
	PH01000790G0120	LOC_Os01g21250.1	0.0721911	0.558458	0.129269
	PH01001393G0310	LOC_Os01g50700.1	0.132659	0.426874	0.310769
	PH01002577G0020	LOC_Os02g15250.1	0.289689	0.567181	0.510753
	PH01000447G0290	LOC_Os02g44870.1	0.108352	0.461083	0.234994
	PH01000468G0630	LOC_Os03g20680.1	0.152048	0.2428	0.626226
	PH01000040G0160	LOC_Os03g62620.1	0.0487849	0.288369	0.169175
	PH01000297G0030	LOC_Os05g46480.1	0.182844	0.273919	0.667511
	PH01001601G0380	LOC_Os05g50710.1	0.0569174	0.118005	0.482331
	PH01002108G0260	LOC_Os07g17120.1	0.0671689	0.508618	0.132062
	PH01000279G0180	LOC_Os11g26780.1	0.112936	0.63605	0.177558
P. edulis-Z.mays
	PH01001601G0380	GRMZM2G042421	0.189336	0.484531	0.390761
	PH01001601G0380	GRMZM2G045664	0.092729	0.646059	0.14353
	PH01001932G0350	GRMZM2G050607	0.12148	0.637303	0.190616
	PH01000279G0080	GRMZM2G052364	0.58215	1.4403	0.404186
	PH01002108G0260	GRMZM2G053637	0.107848	0.549441	0.196287
	PH01000825G0330	GRMZM2G072322	0.192281	0.555347	0.346236
	PH01000279G0180	GRMZM2G079440	0.116583	0.804176	0.144972
	PH01000279G0080	GRMZM2G098750	0.540137	1.40681	0.383945
	PH01000447G0290	GRMZM2G147014	0.200098	0.669072	0.299068
	PH01001601G0380	GRMZM2G158649	0.187112	0.398817	0.469167
	PH01000040G0160	GRMZM2G352415	0.0827037	0.453746	0.182269
	PH01000447G0290	GRMZM2G373522	0.178543	0.672226	0.265599
	PH01002577G0020	GRMZM2G412436	0.342048	0.602301	0.567902
	PH01000468G0630	GRMZM2G704475	0.156495	0.354585	0.441347
P. edulis-S.biocolor
	PH01000040G0160	Sb01g001660.1	0.0873973	0.372725	0.234482
	PH01000468G0630	Sb01g036790.1	0.151306	0.33478	0.451957
	PH01002108G0260	Sb02g008820.1	0.066384	0.553101	0.120021
	PH01001932G0350	Sb03g001170.1	0.117332	0.488262	0.240306
	PH01001601G0380	Sb03g028420.1	0.191513	0.492178	0.389112
	PH01002577G0020	Sb04g009130.1	0.330141	0.582652	0.566618
	PH01000447G0290	Sb04g032250.1	0.139176	0.610588	0.227938
	PH01000825G0330	Sb06g017050.1	0.164672	0.54024	0.304814
	PH01000279G0180	Sb09g018420.1	0.118028	0.676718	0.174412
	PH01001601G0380	Sb09g029860.1	0.108228	0.723503	0.149589
	PH01000279G0080	Sb10g003700.1	0.392005	1.49948	0.261426
P. edulis-P. edulis
	PH01000040G0160	PH01000365G0340	0.0271909	0.129322	0.210257
	PH01000279G0180	PH01001299G0140	0.064475	0.400465	0.161
	PH01000447G0290	PH01003240G0100	0.0626601	0.216806	0.289015
	PH01000790G0120	PH01004057G0090	0.0686056	0.231525	0.296321
Note: The Ka and Ks rates were caculated by Ka_Ks calculator 2.0 (Zhang et al. 2006) using LWL method (Li et al. 1985)
References
Li, W.H., Wu, C.I. and Luo, C.C. 1985. A new method for estimating synonymous and nonsynonymous rates of nucleotide substitution considering the relative likelihood of nucleotide and codon changes. Mol. Biol. Evol. 2, 150-174.
Zhang Zhang, Jun Li, Xiao-Qian Zhao, Jun Wang Gane Ka-Shu Won, Jun Yu. 2006. KaKs_Calculator: Calculating Ka and Ks Through Model Selection and Model Averaging. Genomics, Proteomics & Bioinformatics, 4 (4), 259–263
